# Supplementary material for: Intra‐arterial transplantation of HLA‐matched donor mesoangioblasts in Duchenne muscular dystrophy
Source: EMBO Mol Med. 2015 Nov 5;7(12):1513–28. doi: 10.15252/emmm.201505636 (PMC4693504; doi:10.15252/emmm.201505636)
Supplement: Supplementary file 2 — Source Data for Appendix Figure S7 [file EMMM-7-1513-s003.zip]

Archive with 2 entries (1 files):
- Source Data for Appendix/Source Data Appendix Fig S7.pdf
- Source Data for Appendix/
